# Supplementary material for: Patients’ Perspectives on Commencing Oral Anticoagulants in Atrial Fibrillation: An Exploratory Qualitative Descriptive Study
Source: Pharmacy (Basel). 2023 Sep 23;11(5):153. doi: 10.3390/pharmacy11050153 (PMC10609834; doi:10.3390/pharmacy11050153)
Supplement: Supplementary file 1 [file pharmacy-11-00153-s001.zip]

Archive with 3 entries (3 files):
- Supplementary material S1_COREQ checklist_.pdf
- Supplementary material S2-Interview guide_.pdf
- Supplementary material S3_Coding book_.pdf
